# Supplementary material for: Optimization of Helicobacter pylori Biofilm Formation in In Vitro Conditions Mimicking Stomach
Source: Int J Mol Sci. 2024 Sep 11;25(18):9839. doi: 10.3390/ijms25189839 (PMC11432336; doi:10.3390/ijms25189839)
Supplement: Supplementary file 1 [file ijms-25-09839-s001.zip]

Archive with 7 entries (7 files):
- Figure S1.jpg
- Figure S2.jpg
- Figure S3.jpg
- Figure S4.jpg
- Supplemetnary caption.pdf
- Video S1.mp4
- Video S2.mp4
